# Supplementary material for: The incidence of necrotic enteritis in turkeys is associated with farm, season and faecal Eimeria oocyst counts
Source: BMC Vet Res. 2021 Sep 4;17:292. doi: 10.1186/s12917-021-03003-8 (PMC8418707; doi:10.1186/s12917-021-03003-8)
Supplement: Supplementary file 1 — Additional file 1. Data supporting conclusions regarding factors associated with necrotic enteritis incidence [Data 545 grow-outs]. [file 12917_2021_3003_MOESM1_ESM.xlsx]

## Sheet: Ark1
Farm	Growout	Season	Grow-out size	Size binary	Feed mill	Year housed	NE
1	1	4	9317	2	4	2013	0
1	2	3	8800	2	4	2013	0
1	3	1	9353	2	4	2013	1
1	4	1	9007	2	2	2014	0
1	5	3	8589	2	4	2014	0
1	6	4	9505	2	4	2014	0
1	7	3	8952	2	4	2015	0
1	8	2	9491	2	4	2015	1
1	9	2	9200	2	4	2016	0
1	10	1	7531	2	4	2016	0
1	11	4	8650	2	4	2016	0
2	12	4	9100	2	4	2011	1
2	13	1	9700	2	4	2011	1
2	14	2	9749	2	4	2011	1
2	15	1	3000	1	4	2012	0
2	16	1	6966	2	4	2012	1
2	17	4	9457	2	4	2012	1
2	18	2	9500	2	4	2012	1
2	19	4	9500	2	4	2010	0
3	20	3	8200	2	2	2011	0
3	21	1	8034	2	2	2012	0
3	22	4	7680	2	2	2012	0
3	23	2	8100	2	2	2012	0
3	24	2	7600	2	2	2013	0
3	25	4	7564	2	2	2013	1
3	26	1	7512	2	2	2014	0
3	27	3	7728	2	2	2014	0
3	28	3	8223	2	2	2015	0
3	29	1	8232	2	2	2015	0
3	30	1	4600	1	2	2016	0
4	31	1	9415	2	2	2011	0
4	32	3	8168	2	2	2011	0
4	33	4	9000	2	2	2011	0
4	34	4	7863	2	2	2012	0
4	35	1	9300	2	2	2012	1
4	36	3	9500	2	2	2012	1
4	37	2	9555	2	2	2014	0
4	38	3	9233	2	2	2014	1
4	39	4	9552	2	2	2010	0
4	40	1	9500	2	2	2016	0
5	41	2	13323	2	2	2013	0
5	42	4	14913	2	2	2013	0
5	43	4	5493	1	2	2014	0
5	44	2	5503	1	2	2014	0
5	45	1	5968	1	2	2015	0
5	46	3	5109	1	2	2015	0
5	47	1	9555	2	2	2015	0
5	48	2	5500	1	2	2016	0
6	49	3	11100	2	2	2011	0
6	50	1	12804	2	2	2011	0
6	51	2	13200	2	2	2012	0
6	52	4	12349	2	3	2012	0
6	53	1	12800	2	2	2012	1
6	54	2	12668	2	2	2013	0
6	55	3	11750	2	2	2013	0
6	56	1	12366	2	2	2014	0
6	57	3	12400	2	2	2014	0
6	58	2	12234	2	2	2015	0
6	59	4	12499	2	2	2015	0
6	60	1	12054	2	2	2015	0
6	61	4	12800	2	2	2010	0
6	62	2	12314	2	2	2016	0
7	63	3	7928	2	1	2012	0
7	64	1	7897	2	1	2013	1
7	65	4	8308	2	1	2014	0
7	66	4	7608	2	1	2015	0
8	67	2	12669	2	4	2011	0
8	68	4	12700	2	4	2011	0
8	69	1	12700	2	4	2011	0
8	70	2	12700	2	4	2012	0
8	71	3	12700	2	4	2012	0
8	72	3	11703	2	4	2013	0
8	73	4	12303	2	4	2013	0
8	74	1	12900	2	4	2013	1
8	75	2	12440	2	4	2014	0
8	76	4	12503	2	2	2014	0
8	77	3	11770	2	7	2015	0
8	78	1	12094	2	4	2015	1
8	79	1	11493	2	4	2016	0
8	80	3	11228	2	4	2016	0
9	81	1	6509	2	2	2011	0
10	82	2	2000	1	2	2011	0
10	83	1	2000	1	2	2011	0
10	84	4	2000	1	2	2011	1
10	85	4	8714	2	2	2012	0
10	86	3	1500	1	2	2012	0
10	87	2	2000	1	2	2012	1
10	88	2	6842	2	2	2013	0
10	89	1	7193	2	2	2014	0
10	90	2	7307	2	2	2014	0
10	91	4	7231	2	2	2014	1
10	92	2	7202	2	2	2015	0
10	93	3	7128	2	2	2015	1
10	94	3	7203	2	2	2016	0
10	95	1	7000	2	2	2016	1
11	96	1	10905	2	7	2015	0
11	97	3	11270	2	4	2015	0
12	98	2	14843	2	2	2011	0
12	99	4	5800	1	2	2011	0
12	100	4	10600	2	2	2011	0
12	101	1	5467	1	7	2011	0
12	102	2	5800	1	2	2011	0
12	103	3	5849	1	2	2012	0
12	104	3	14820	2	2	2012	0
12	105	1	5608	1	2	2013	0
12	106	1	10235	2	2	2013	0
12	107	3	5606	1	2	2013	0
12	108	4	14440	2	2	2013	0
12	109	3	13860	2	2	2013	0
12	110	1	5629	1	2	2014	0
12	111	4	5358	1	2	2014	0
12	112	4	14641	2	2	2014	0
12	113	2	5532	1	2	2014	0
12	114	2	14697	2	2	2014	0
12	115	2	5929	1	2	2015	0
12	116	3	8785	2	2	2015	0
12	117	3	10395	2	2	2015	0
12	118	2	14611	2	2	2015	0
12	119	4	11000	2	2	2010	0
12	120	3	8732	2	2	2016	0
12	121	3	10637	2	2	2016	0
12	122	1	10700	2	2	2016	0
13	123	1	2000	1	2	2011	0
13	124	2	2150	1	2	2011	0
13	125	3	2200	1	2	2012	0
13	126	2	2000	1	2	2012	1
13	127	3	1850	1	2	2013	0
13	128	1	2200	1	2	2013	0
13	129	1	2028	1	2	2014	0
13	130	4	2000	1	2	2014	0
13	131	2	2100	1	2	2014	0
13	132	2	1950	1	2	2015	0
14	133	3	9719	2	4	2011	0
14	134	2	4869	1	4	2011	0
14	135	1	9636	2	4	2012	0
14	136	3	9600	2	4	2012	0
14	137	1	15306	2	4	2013	0
14	138	2	9454	2	4	2013	0
14	139	4	15647	2	4	2013	0
14	140	3	15991	2	4	2014	0
14	141	1	16131	2	4	2015	0
14	142	2	15515	2	4	2015	0
14	143	3	14567	2	4	2016	0
14	144	1	14075	2	4	2016	0
15	145	1	6900	2	4	2011	0
15	146	4	7360	2	4	2011	0
15	147	3	7300	2	4	2011	0
15	148	2	7400	2	4	2012	0
15	149	4	7314	2	4	2012	0
15	150	2	7300	2	4	2013	0
15	151	3	6795	2	4	2013	0
15	152	1	7187	2	4	2014	0
15	153	1	6891	2	4	2014	0
15	154	3	7391	2	4	2014	0
15	155	4	6000	2	4	2015	0
15	156	2	7200	2	4	2015	0
15	157	4	6650	2	4	2016	0
15	158	2	7203	2	4	2016	1
16	159	3	6480	2	2	2011	0
16	160	2	10881	2	2	2011	0
16	161	4	11000	2	1	2011	0
16	162	2	11200	2	1	2012	0
16	163	4	11002	2	2	2012	0
16	164	3	6700	2	2	2012	1
16	165	3	6081	2	2	2013	0
16	166	3	11143	2	2	2013	0
16	167	2	10875	2	2	2013	1
16	168	1	6507	2	2	2014	0
16	169	3	6702	2	2	2014	0
16	170	3	11141	2	2	2014	0
16	171	1	9685	2	2	2014	1
16	172	4	6340	2	2	2015	0
16	173	2	6691	2	9	2015	0
16	174	1	10625	2	2	2015	0
16	175	3	9349	2	2	2015	0
16	176	4	11000	2	2	2010	0
16	177	4	6700	2	2	2010	0
16	178	2	6620	2	2	2016	0
16	179	1	9263	2	2	2016	0
16	180	4	6300	2	2	2016	0
16	181	2	10701	2	2	2016	1
17	182	4	6685	2	2	2011	0
17	183	2	6700	2	2	2011	0
17	184	1	6700	2	2	2012	0
17	185	3	6700	2	2	2012	0
17	186	4	6100	2	2	2013	0
17	187	2	6639	2	2	2014	0
17	188	3	6225	2	2	2014	0
17	189	1	6600	2	2	2015	0
17	190	1	5000	1	2	2016	0
17	191	2	6542	2	2	2016	0
18	192	1	6496	2	2	2015	0
18	193	1	6000	2	2	2016	0
19	194	2	10653	2	8	2011	0
19	195	3	10872	2	8	2011	1
19	196	3	13202	2	2	2012	0
19	197	1	13200	2	2	2012	1
19	198	4	13009	2	2	2012	1
19	199	4	12603	2	2	2013	0
19	200	3	13003	2	2	2013	1
19	201	2	11871	2	2	2014	0
19	202	4	12913	2	2	2014	0
19	203	1	12031	2	2	2016	0
20	204	3	8735	2	2	2011	0
20	205	1	8905	2	2	2011	0
20	206	1	8600	2	2	2012	0
20	207	4	9093	2	5	2010	1
21	208	2	2050	1	2	2011	0
21	209	3	2200	1	2	2011	0
21	210	3	2200	1	9	2012	0
21	211	1	2200	1	2	2012	0
21	212	2	2050	1	9	2013	0
21	213	4	2200	1	2	2010	0
22	214	3	8348	2	1	2011	0
22	215	4	8300	2	1	2011	1
22	216	1	8311	2	1	2011	1
22	217	2	8500	2	1	2012	1
22	218	4	8000	2	1	2012	1
22	219	3	8598	2	1	2012	1
22	220	2	7499	2	1	2013	1
22	221	4	7826	2	1	2013	1
22	222	3	7841	2	2	2013	1
22	223	2	8357	2	1	2014	0
22	224	3	8405	2	1	2014	1
22	225	1	8298	2	1	2015	0
22	226	2	8308	2	1	2015	0
22	227	4	8107	2	1	2015	1
22	228	4	8551	2	1	2010	0
22	229	2	7650	2	1	2016	0
22	230	1	7690	2	1	2016	0
23	231	2	7800	2	7	2011	0
23	232	1	8338	2	7	2011	0
23	233	4	7411	2	7	2010	0
24	234	3	10010	2	4	2014	0
24	235	4	9400	2	4	2015	0
24	236	3	10018	2	4	2015	0
24	237	1	9491	2	4	2015	1
25	238	3	12699	2	4	2012	0
25	239	2	11915	2	4	2013	0
25	240	1	12831	2	4	2013	1
25	241	4	12255	2	4	2013	1
25	242	2	12800	2	4	2014	0
25	243	3	12709	2	4	2014	1
25	244	3	12300	2	4	2015	0
25	245	1	12550	2	4	2015	0
25	246	4	11692	2	4	2015	1
25	247	2	11500	2	4	2016	0
26	248	2	12800	2	7	2011	0
26	249	4	12700	2	7	2011	1
26	250	1	12170	2	7	2011	1
26	251	1	12750	2	7	2012	0
26	252	3	12700	2	7	2012	0
26	253	1	11183	2	4	2013	0
26	254	3	15012	2	7	2013	0
26	255	3	15482	2	5	2014	0
26	256	1	15334	2	7	2014	0
26	257	1	16400	2	7	2015	0
26	258	3	15805	2	7	2015	0
26	259	4	15918	2	7	2015	0
26	260	3	12700	2	7	2010	0
26	261	2	15513	2	7	2016	1
27	262	4	7228	2	4	2011	0
27	263	1	6800	2	4	2011	0
27	264	2	7100	2	4	2011	1
27	265	2	7100	2	4	2012	0
27	266	3	6250	2	4	2015	0
27	267	3	7078	2	4	2010	0
28	268	1	6226	2	4	2016	1
28	269	2	6207	2	4	2016	1
29	270	2	11441	2	4	2011	0
29	271	3	12000	2	4	2011	0
29	272	3	13100	2	4	2012	0
29	273	4	12639	2	4	2012	0
29	274	2	11160	2	2	2013	0
29	275	4	12108	2	2	2013	0
29	276	2	12134	2	2	2014	0
29	277	3	13011	2	2	2014	0
29	278	3	12669	2	4	2015	0
29	279	1	12568	2	4	2015	0
29	280	4	11570	2	4	2015	0
29	281	4	13000	2	4	2010	0
29	282	2	11350	2	4	2016	0
30	283	2	8597	2	2	2011	0
30	284	3	8677	2	2	2011	0
30	285	2	9200	2	2	2012	0
30	286	1	9000	2	2	2012	0
30	287	4	9180	2	2	2010	1
31	288	4	8831	2	2	2012	0
31	289	1	8758	2	2	2014	0
31	290	3	8578	2	2	2015	0
31	291	3	8910	2	2	2016	0
31	292	1	8600	2	2	2016	1
32	293	1	7823	2	2	2011	0
32	294	2	7838	2	2	2011	0
32	295	4	7504	2	2	2011	1
32	296	2	7961	2	2	2012	0
32	297	3	7400	2	2	2013	0
32	298	4	7185	2	2	2013	0
32	299	2	7910	2	4	2014	0
32	300	4	7855	2	4	2014	0
32	301	3	7867	2	4	2015	0
32	302	1	7050	2	4	2016	0
33	303	1	6758	2	7	2011	0
33	304	3	6708	2	6	2011	0
33	305	1	7000	2	6	2012	0
33	306	4	6560	2	6	2014	0
33	307	4	6332	2	3	2015	0
33	308	2	6717	2	3	2015	1
33	309	4	6933	2	7	2010	0
33	310	1	6400	2	3	2016	0
34	311	3	3400	1	2	2011	0
34	312	3	3400	1	2	2012	0
35	313	3	6900	2	4	2011	0
35	314	1	6825	2	4	2011	0
35	315	2	7040	2	4	2012	0
35	316	1	6363	2	4	2012	1
35	317	4	6405	2	4	2013	0
35	318	3	6918	2	4	2014	0
35	319	4	6733	2	4	2014	0
35	320	4	6572	2	4	2015	0
35	321	2	6900	2	4	2015	0
35	322	4	7094	2	4	2010	0
35	323	2	6210	2	4	2016	0
35	324	3	6262	2	4	2016	0
36	325	3	8162	2	2	2011	0
36	326	1	8211	2	2	2011	1
36	327	3	8300	2	2	2012	0
36	328	1	8279	2	2	2012	1
36	329	3	7658	2	2	2013	0
36	330	1	8200	2	2	2013	1
36	331	1	8000	2	2	2014	0
36	332	3	8000	2	2	2014	1
36	333	3	7849	2	2	2015	0
36	334	1	8039	2	2	2015	1
36	335	3	8169	2	2	2010	0
36	336	1	7650	2	2	2016	1
37	337	4	11000	2	3	2011	0
37	338	3	10810	2	7	2011	0
37	339	1	11086	2	7	2011	0
37	340	2	10000	2	3	2012	0
37	341	4	11000	2	3	2012	1
37	342	1	8598	2	2	2013	0
37	343	3	10980	2	3	2013	0
37	344	1	10729	2	2	2014	0
37	345	4	11063	2	2	2014	0
37	346	3	11112	2	3	2014	0
37	347	2	10897	2	2	2015	0
37	348	4	10521	2	2	2015	1
37	349	3	11022	2	3	2010	0
37	350	2	10050	2	2	2016	0
37	351	3	10050	2	2	2016	1
38	352	2	6900	2	4	2011	0
38	353	3	6824	2	4	2011	1
38	354	1	6943	2	4	2012	1
38	355	4	6715	2	4	2012	1
38	356	4	6900	2	4	2010	0
39	357	4	2100	1	2	2011	0
39	358	2	2100	1	2	2011	0
39	359	2	2300	1	9	2012	0
39	360	3	2200	1	2	2012	0
39	361	1	2200	1	2	2013	0
39	362	1	2000	1	2	2014	0
39	363	3	2200	1	2	2014	0
39	364	4	2200	1	2	2014	0
39	365	4	1950	1	2	2015	0
39	366	2	2205	1	2	2015	0
39	367	4	2100	1	2	2010	0
40	368	2	10800	2	2	2011	0
40	369	4	10363	2	2	2011	0
40	370	3	9802	2	2	2013	0
40	371	4	10459	2	2	2014	0
40	372	3	10464	2	2	2015	0
40	373	1	9500	2	2	2016	0
41	374	4	13503	2	2	2011	0
41	375	1	13143	2	2	2011	1
41	376	3	14088	2	2	2011	1
41	377	2	14000	2	2	2012	0
41	378	4	13528	2	2	2012	0
41	379	3	12755	2	2	2013	0
41	380	1	13197	2	2	2013	1
41	381	1	13200	2	2	2014	0
41	382	3	14016	2	2	2014	0
41	383	4	13076	2	2	2014	0
41	384	2	14044	2	2	2015	1
41	385	4	13174	2	2	2015	1
41	386	3	12494	2	2	2010	1
41	387	1	12311	2	2	2016	1
41	388	3	12850	2	2	2016	1
42	389	3	9583	2	2	2011	0
42	390	1	12765	2	2	2011	0
42	391	4	12758	2	2	2011	1
42	392	4	13008	2	2	2012	0
42	393	2	13003	2	2	2012	0
42	394	1	12000	2	2	2013	0
42	395	3	12040	2	2	2013	0
42	396	3	13000	2	2	2014	0
42	397	1	12084	2	2	2014	0
42	398	4	13000	2	2	2014	0
42	399	2	12512	2	2	2015	0
42	400	4	12310	2	2	2015	1
42	401	3	12424	2	2	2010	0
42	402	1	11000	2	2	2016	0
42	403	3	11109	2	2	2016	0
43	404	4	10500	2	1	2011	1
43	405	4	10452	2	1	2013	0
43	406	1	10334	2	1	2014	0
43	407	3	10319	2	1	2014	0
43	408	4	10490	2	1	2014	1
43	409	1	10050	2	1	2016	0
43	410	3	10022	2	1	2016	1
44	411	4	7612	2	4	2014	0
44	412	4	7200	2	4	2015	0
44	413	2	7759	2	4	2015	0
45	414	3	2500	1	4	2011	0
46	415	3	8538	2	2	2011	0
46	416	3	9500	2	2	2011	0
46	417	1	17028	2	2	2011	0
46	418	1	8362	2	2	2012	0
46	419	2	8300	2	2	2012	0
46	420	4	7510	2	2	2012	0
46	421	3	7974	2	2	2012	0
46	422	1	8000	2	2	2012	0
46	423	2	7185	2	2	2013	0
46	424	1	7988	2	2	2013	0
46	425	2	7324	2	2	2013	0
46	426	4	7647	2	2	2013	0
46	427	4	7511	2	2	2013	1
46	428	3	8011	2	2	2014	0
46	429	1	7724	2	2	2014	0
46	430	4	8216	2	2	2014	0
46	431	2	7932	2	2	2014	1
46	432	1	8000	2	2	2015	0
46	433	4	7301	2	2	2015	0
46	434	2	8000	2	2	2015	0
46	435	3	8235	2	2	2015	0
46	436	2	7240	2	2	2016	0
46	437	2	7500	2	2	2016	0
46	438	1	7500	2	2	2016	0
47	439	1	8202	2	2	2011	0
47	440	1	6441	2	4	2011	1
47	441	3	6860	2	4	2011	1
47	442	2	6900	2	4	2012	0
47	443	4	6830	2	4	2012	1
47	444	1	6800	2	4	2012	1
47	445	4	6140	2	4	2013	0
47	446	2	5985	1	4	2013	1
47	447	3	6515	2	4	2014	0
47	448	1	6365	2	4	2014	1
47	449	4	5900	1	4	2015	0
47	450	2	6600	2	4	2015	0
47	451	1	6615	2	4	2015	1
47	452	4	8453	2	2	2010	0
47	453	4	6655	2	4	2010	0
47	454	4	6300	2	4	2016	0
47	455	2	6000	2	4	2016	1
48	456	4	7460	2	7	2011	0
48	457	2	6820	2	7	2012	0
48	458	3	7500	2	7	2012	0
48	459	1	7888	2	7	2012	1
48	460	1	7332	2	7	2013	0
48	461	3	7062	2	2	2013	0
48	462	2	6637	2	2	2013	1
48	463	1	7165	2	2	2014	0
48	464	2	7313	2	2	2014	0
48	465	4	7348	2	4	2014	0
48	466	3	7228	2	4	2014	0
48	467	2	9420	2	4	2015	0
48	468	4	8850	2	4	2015	0
48	469	3	9014	2	4	2015	0
48	470	1	8600	2	4	2016	0
48	471	1	8650	2	4	2016	0
49	472	4	6294	2	4	2011	0
49	473	2	6735	2	4	2011	0
49	474	3	6900	2	2	2012	0
49	475	1	6989	2	4	2012	1
49	476	1	6600	2	4	2014	0
49	477	2	7000	2	4	2014	0
49	478	4	6800	2	4	2014	0
49	479	4	6800	2	4	2015	0
49	480	3	2261	1	4	2015	0
49	481	2	6402	2	4	2015	1
49	482	4	6900	2	4	2010	1
50	483	2	6791	2	2	2014	0
51	484	4	14700	2	1	2015	0
51	485	2	15016	2	1	2015	0
51	486	2	14503	2	1	2016	1
52	487	2	9345	2	2	2011	0
52	488	4	9231	2	2	2012	0
52	489	2	9300	2	2	2012	0
52	490	3	9200	2	2	2012	1
52	491	4	9314	2	2	2010	0
53	492	2	5400	1	2	2011	0
53	493	4	5650	1	2	2011	0
53	494	2	5000	1	2	2012	0
53	495	3	5006	1	2	2012	0
53	496	1	5000	1	2	2013	0
53	497	4	5022	1	2	2013	0
53	498	3	5000	1	2	2013	0
53	499	4	5000	1	2	2014	0
53	500	2	4929	1	2	2014	0
53	501	4	5000	1	2	2015	0
53	502	2	4950	1	2	2015	0
53	503	1	5000	1	2	2016	0
53	504	3	5013	1	2	2016	0
54	505	4	9500	2	1	2011	0
54	506	1	8180	2	1	2011	1
54	507	4	16978	2	1	2012	0
54	508	2	8379	2	1	2012	0
54	509	1	6490	2	1	2013	1
54	510	3	9501	2	1	2014	0
54	511	3	13986	2	1	2015	0
54	512	1	13518	2	1	2015	1
54	513	4	16185	2	1	2015	1
54	514	1	16279	2	1	2016	1
54	515	3	15757	2	1	2016	1
55	516	4	6611	2	4	2012	0
55	517	4	6300	2	4	2012	1
55	518	3	6619	2	4	2013	0
55	519	1	6370	2	4	2013	0
55	520	4	6787	2	4	2013	0
55	521	3	7056	2	4	2014	0
55	522	1	6541	2	4	2014	0
55	523	4	7100	2	4	2014	0
55	524	3	7514	2	4	2014	0
55	525	4	6909	2	4	2014	0
55	526	4	9800	2	4	2015	0
55	527	4	6862	2	4	2015	0
55	528	2	7025	2	4	2015	0
55	529	3	10757	2	4	2015	0
55	530	2	6316	2	4	2016	0
55	531	2	10000	2	4	2016	0
55	532	4	9650	2	4	2016	0
56	533	4	5000	1	2	2011	0
56	534	2	4850	1	2	2011	0
56	535	3	5063	1	2	2012	0
56	536	1	5000	1	2	2012	1
56	537	1	4900	1	2	2013	0
56	538	4	4650	1	2	2013	0
56	539	2	4658	1	2	2013	1
56	540	2	4850	1	2	2014	1
56	541	1	4797	1	2	2015	0
56	542	3	4700	1	2	2015	0
56	543	4	5000	1	2	2010	0
57	544	1	4550	1	2	2015	0
57	545	2	4550	1	2	2016	0
