# Supplementary material for: The incidence of necrotic enteritis in turkeys is associated with farm, season and faecal Eimeria oocyst counts
Source: BMC Vet Res. 2021 Sep 4;17:292. doi: 10.1186/s12917-021-03003-8 (PMC8418707; doi:10.1186/s12917-021-03003-8)
Supplement: Supplementary file 2 — Additional file 2. Data supporting conclusions regarding an association between faecal oocyst counts and necrotic enteritis incidence [Data OPG]. [file 12917_2021_3003_MOESM2_ESM.xlsx]

## Sheet: OPG wk3-8
OPG3-8	NE	Age
0	0	3
0	0	3
0	0	3
0	0	3
0	0	3
0	0	3
0	0	3
0	0	3
0	0	3
0	0	3
0	0	3
0	0	3
0	0	3
0	0	3
0	0	3
0	0	3
0	0	3
0	0	3
0	0	3
0	0	3
0	0	3
0	0	3
0	0	3
0	0	3
0	0	3
0	0	3
0	0	3
0	0	3
0	0	3
0	0	3
0	0	3
0	0	3
0	0	3
0	0	3
0	0	3
0	0	3
1.3	0	3
1.5	0	3
1.6	0	3
2.3	0	3
3.1	0	3
5.59329	0	3
0	1	3
0	1	3
0	1	3
0	1	3
0	1	3
0	1	3
0	1	3
0	1	3
0	1	3
0	1	3
0	1	3
0	1	3
5.4	1	3
0	0	4
0	0	4
0	0	4
0	0	4
0	0	4
0	0	4
0	0	4
0	0	4
0	0	4
0	0	4
0	0	4
0	0	4
0	0	4
0	0	4
0	0	4
0	0	4
0	0	4
0	0	4
0	0	4
0	0	4
0	0	4
0	0	4
0	0	4
0	0	4
0	0	4
0	0	4
0	0	4
0	0	4
0	0	4
0	0	4
0	0	4
0	0	4
0	0	4
0	0	4
0	0	4
0	0	4
1.5	0	4
1.8	0	4
2.1	0	4
2.2	0	4
3	0	4
3.1	0	4
3.2	0	4
3.2	0	4
3.3	0	4
3.4	0	4
4.1	0	4
4.3	0	4
4.3	0	4
4.5	0	4
4.7	0	4
4.96848	0	4
5	0	4
0	1	4
0	1	4
0	1	4
0	1	4
0	1	4
0	1	4
0	1	4
0	1	4
0	1	4
0	1	4
0	1	4
0	1	4
0	1	4
0	1	4
0	1	4
0	1	4
2.7	1	4
2.9	1	4
4.4	1	4
4.7	1	4
0	0	5
0	0	5
0	0	5
0	0	5
0	0	5
0	0	5
0	0	5
0	0	5
0	0	5
0	0	5
0	0	5
0	0	5
0	0	5
0	0	5
0	0	5
0	0	5
0	0	5
0	0	5
0	0	5
0	0	5
0	0	5
0	0	5
0	0	5
0	0	5
0	0	5
0	0	5
0	0	5
0	0	5
1	0	5
2.3	0	5
2.3	0	5
2.65321	0	5
2.7	0	5
2.9	0	5
3	0	5
3.1	0	5
3.1	0	5
3.1	0	5
3.2	0	5
3.2	0	5
3.3	0	5
3.3	0	5
3.3	0	5
3.5	0	5
3.6	0	5
4	0	5
4	0	5
4.1	0	5
4.2	0	5
4.2	0	5
4.3	0	5
4.4	0	5
4.4	0	5
4.4	0	5
4.6	0	5
4.6	0	5
4.8	0	5
4.9	0	5
5	0	5
5.1	0	5
5.2	0	5
5.3	0	5
0	1	5
0	1	5
0	1	5
0	1	5
0	1	5
2.2	1	5
2.5	1	5
2.5	1	5
2.8	1	5
2.9	1	5
3	1	5
3	1	5
3.7	1	5
3.8	1	5
4.1	1	5
4.1	1	5
4.2	1	5
4.5	1	5
4.7	1	5
4.9	1	5
5	1	5
0	0	6
0	0	6
0	0	6
0	0	6
0	0	6
0	0	6
0	0	6
0	0	6
0	0	6
0	0	6
0	0	6
0	0	6
0	0	6
0	0	6
0	0	6
0	0	6
0	0	6
0	0	6
1.4	0	6
1.5	0	6
1.6	0	6
1.6	0	6
2	0	6
2.1	0	6
2.1	0	6
2.3	0	6
2.5	0	6
2.8	0	6
2.9	0	6
3	0	6
3	0	6
3.1	0	6
3.1	0	6
3.1	0	6
3.2	0	6
3.4	0	6
3.4	0	6
3.4	0	6
3.5	0	6
3.6	0	6
3.7	0	6
3.7	0	6
3.7	0	6
3.7	0	6
4.2	0	6
4.2	0	6
4.4	0	6
4.4	0	6
4.5	0	6
4.6	0	6
4.7	0	6
4.8	0	6
5	0	6
5	0	6
0	1	6
0	1	6
0	1	6
0	1	6
0	1	6
2.3	1	6
2.8	1	6
3	1	6
3.2	1	6
3.3	1	6
3.3	1	6
3.4	1	6
3.5	1	6
3.6	1	6
4.2	1	6
4.2	1	6
4.3	1	6
4.3	1	6
4.6	1	6
4.7	1	6
4.9	1	6
5.1	1	6
0	0	7
0	0	7
0	0	7
0	0	7
0	0	7
0	0	7
0	0	7
0	0	7
0	0	7
0	0	7
0	0	7
0	0	7
0	0	7
0	0	7
0	0	7
0	0	7
0	0	7
0	0	7
0	0	7
0	0	7
0	0	7
1.5	0	7
1.8	0	7
1.9	0	7
2	0	7
2.3	0	7
2.4	0	7
2.4	0	7
2.4	0	7
2.8	0	7
3	0	7
3	0	7
3.1	0	7
3.3	0	7
3.3	0	7
3.3	0	7
3.4	0	7
3.4	0	7
3.4	0	7
3.8	0	7
4	0	7
4.7	0	7
4.7	0	7
4.8	0	7
4.9	0	7
4.9	0	7
5	0	7
5.5	0	7
0	1	7
0	1	7
0	1	7
2	1	7
2.3	1	7
2.3	1	7
2.3	1	7
2.7	1	7
2.7	1	7
2.8	1	7
2.8	1	7
2.8	1	7
2.9	1	7
3	1	7
3	1	7
3.3	1	7
3.3	1	7
3.5	1	7
3.6	1	7
3.9	1	7
4	1	7
0	0	8
0	0	8
1.5	0	8
1.8	0	8
0	1	8
0	1	8
0	1	8
2.3	1	8
2.3	1	8
3.7	1	8
4.3	1	8
4.5	1	8
